# Supplementary material for: Diet-Derived Circulating Antioxidants and Risk of Digestive System Tumors: A Mendelian Randomization Study
Source: Nutrients. 2022 Aug 10;14(16):3274. doi: 10.3390/nu14163274 (PMC9413447; doi:10.3390/nu14163274)
Supplement: Supplementary file 1 [file nutrients-14-03274-s001.zip]

Archive with 1 entries (1 files):
- nutrients-1746995-supplementary.pdf
